# Supplementary material for: Induction of somatic cell haploidy by premature cell division
Source: Sci Adv. 2024 Mar 8;10(10):eadk9001. doi: 10.1126/sciadv.adk9001 (PMC10923512; doi:10.1126/sciadv.adk9001)
Supplement: Supplementary file 2 — Table S1 [file sciadv.adk9001_table_s1.zip]

Archive with 1 entries (1 files):
- adk9001_table_s1.xlsx
