# Supplementary material for: Induction of somatic cell haploidy by premature cell division
Source: Sci Adv. 2024 Mar 8;10(10):eadk9001. doi: 10.1126/sciadv.adk9001 (PMC10923512; doi:10.1126/sciadv.adk9001)
Supplement: Supplementary file 2 — Table S1 [file sciadv.adk9001_table_s1.zip › adk9001_table_s1.xlsx]

## Sheet: Sheet 1
Supplementary Table 1
Sheet 1. Overview
Sheet	content
Sheet 1	Overview
Sheet 2	Transplantation of MII spindle: de novo spindle formation rate
Sheet 3	Transplantation of polar body 1 genomes: de novo spindle formation rate
Sheet 4	Transplantation of MII spindle: polar body 2 extrusion rate
Sheet 5	Transplantation of polar body 1 genomes: polar body 2 extrusion rate
Sheet 6	Transplantation of G0-chromatin: de novo spindle formation rate
Sheet 7	Transplantation of G0-chromatin: polar body 2 extrusion rate
Sheet 8	Induced partitioning of transplanted 2n2c B6/FVB F1-hybrid genomes: homolog segregation data per embryo
Sheet 9	Induced partitioning of transplanted 2n2c B6/FVB F1-hybrid genomes: segregation data per chromosome
Sheet 10	Induced partitioning of transplanted 2n2c B6 and FVB inbred genomes: homolog segregation data per embryo
Sheet 11	Induced partitioning of transplanted 2n2c B6 and FVB inbred genomes: segregation data per chromosome
Sheet 12	Induced partitioning of transplanted 2n2c FVB inbred genomes upon in vitro fertilization with B6 sperm

## Sheet: Sheet 2
Sheet 2. Transplantation of MII spindle: de novo spindle formation rate
Experiment #	Transplantations performed	Reconstructed spindle observed	Reconstructed spindle formation, %
1	6	6	100
2	7	7	100
3	10	9	90
			96.6	Mean

## Sheet: Sheet 3
Sheet 3. Transplantation of polar body 1 genomes: de novo spindle formation rate
Experiment #	Transplantations performed	Reconstructed spindle observed	Reconstructed spindle formation, %
1	3	3	100
2	1	1	100
3	3	2	66.7
			88.9	Mean

## Sheet: Sheet 4
Sheet 4. Transplantation of MII spindle: polar body 2 extrusion rate
Experiment #	Reconstructed spindle observed	Extruded PB2	PB2 extrusion, %
1	6	6	100
2	7	7	100
3	9	9	100
			100	Mean

## Sheet: Sheet 5
Sheet 5. Transplantation of polar body 1 genomes: polar body 2 extrusion rate
Experiment #	De novo spindle observed	Extruded PB2	PB2 extrusion, %
1	3	2	66.7
2	1	1	100
3	2	2	100
			88.9	Mean

## Sheet: Sheet6
Sheet 6. Transplantation of G0-chromatin: de novo spindle formation rate
Experiment #	Transplantations performed	Reconstructed spindle observed	Reconstructed spindle formation, %
1	191	158	82.7
2	137	100	73
3	202	166	82.2
4	203	178	87.7
5	144	124	86.1
6	66	40	60.6
7	55	38	69.1
8	29	22	75.9
9	37	27	73
			76.7	Mean

## Sheet: Sheet7
Sheet 7. Transplantation of G0-chromatin: polar body 2 extrusion rate
Experiment #	De novo spindle observed	Extruded PB2	PB2 extrusion, %
1	120	103	85.8
2	74	63	85.1
3	128	114	89.1
4	151	108	71.5
5	88	76	86.4
6	36	34	94.4
7	35	31	88.6
8	21	21	100
9	25	23	92
			88.1	Mean

## Sheet: Sheet8
Sheet 8. Induced partitioning of transplanted 2n2c B6/FVB F1-hybrid genomes: homolog segregation data per embryo
Embryo ID	No. of segregated homolog pairs	No. of non-segregated homolog pairs	Total No. of chromosomes after cell division
E1	8	6	20
E2	13	6	25
E3	11	9	29
E4	14	5	24
E5	16	3	22
E6	10	8	26
E7	11	7	25
E8	9	2	13
E9	10	9	28
E10	11	5	21
E11	10	5	20
E12	9	3	15
E13	9	3	15
E14	6	10	26
E15	13	4	21
E16	7	10	27
E17	9	6	21
E18	7	2	11
E19	10	5	20
E20	13	6	25
E21	10	4	18
E22	9	10	29
E23	12	5	22
E24	8	7	22
E25	14	2	18
E26	9	10	29
E27	10	5	20
E28	9	3	15
E29	9	6	21
E30	11	5	21
E31	6	8	22
E32	8	11	30
E33	8	10	28
E34	12	7	26
E35	13	4	21
E36	8	6	20
E37	9	4	17
E38	8	11	30
E39	9	10	29
E40	7	6	19
E41	7	4	15
E42	5	13	31
E43	9	10	29
E44	11	3	17
E45	13	0	13
E46	12	8	28
E47	15	3	21
E48	10	7	24
E49	12	7	26
E50	10	7	24
E51	9	6	21
E52	15	3	21
E53	11	8	27
E54	7	2	11
E55	11	6	23
E56	10	2	14
E57	9	8	25
E58	8	8	24
E59	9	5	19
E60	12	4	20
E61	11	5	21
E62	10	3	16
E63	12	7	26

## Sheet: Sheet9
Sheet 9. Induced partitioning of transplanted 2n2c B6/FVB F1-hybrid genomes: segregation data per chromosome
Chromosome	Chromosome length, Mb	Homolog segregation frequency	E1	E2	E3	E4	E5	E6	E7	E8	E9	E10	E11	E12	E13	E14	E15	E16	E17	E18	E19	E20	E21	E22	E23	E24	E25	E26	E27	E28	E29	E30	E31	E32	E33	E34	E35	E36	E37	E38	E39	E40	E41	E42	E43	E44	E45	E46	E47
1	198.472	0.507937	not segregated (PB)	segregated (retained B6)	segregated (retained B6)	segregated (retained B6)	segregated (retained B6)	not segregated (oocyte)	not segregated (oocyte)	segregated (retained FVB)	not segregated (PB)	not segregated (PB)	segregated (retained FVB)	segregated (retained B6)	not segregated (PB)	segregated (retained FVB)	not segregated (PB)	not segregated (oocyte)	segregated (retained B6)	not segregated (PB)	segregated (retained B6)	not segregated (oocyte)	not segregated (PB)	segregated (retained FVB)	not segregated (oocyte)	segregated (retained B6)	not segregated (PB)	not segregated (oocyte)	not segregated (PB)	segregated (retained FVB)	not segregated (PB)	not segregated (PB)	segregated (retained FVB)	segregated (retained B6)	segregated (retained B6)	not segregated (oocyte)	segregated (retained B6)	segregated (retained FVB)	not segregated (PB)	not segregated (oocyte)	not segregated (oocyte)	not segregated (PB)	not segregated (PB)	not segregated (oocyte)	segregated (retained FVB)	not segregated (oocyte)	not segregated (PB)	segregated (retained B6)	segregated (retained FVB)
2	185.113	0.52381	not segregated (PB)	not segregated (oocyte)	segregated (retained B6)	segregated (retained B6)	segregated (retained B6)	not segregated (PB)	segregated (retained B6)	segregated (retained B6)	not segregated (oocyte)	not segregated (oocyte)	segregated (retained FVB)	segregated (retained FVB)	not segregated (PB)	not segregated (oocyte)	segregated (retained FVB)	segregated (retained FVB)	segregated (retained FVB)	not segregated (oocyte)	not segregated (oocyte)	not segregated (oocyte)	segregated (retained B6)	segregated (retained B6)	segregated (retained FVB)	segregated (retained B6)	segregated (retained FVB)	not segregated (oocyte)	not segregated (PB)	not segregated (PB)	segregated (retained FVB)	segregated (retained FVB)	not segregated (oocyte)	segregated (retained B6)	not segregated (PB)	segregated (retained FVB)	segregated (retained B6)	not segregated (oocyte)	not segregated (PB)	segregated (retained FVB)	not segregated (oocyte)	not segregated (oocyte)	not segregated (PB)	not segregated (oocyte)	segregated (retained B6)	segregated (retained FVB)	segregated (retained FVB)	not segregated (oocyte)	segregated (retained B6)
3	163.04	0.555556	segregated (retained B6)	not segregated (oocyte)	not segregated (oocyte)	segregated (retained B6)	not segregated (PB)	segregated (retained B6)	segregated (retained FVB)	segregated (retained FVB)	segregated (retained FVB)	not segregated (oocyte)	segregated (retained B6)	segregated (retained B6)	segregated (retained B6)	segregated (retained FVB)	segregated (retained B6)	not segregated (oocyte)	segregated (retained FVB)	not segregated (PB)	segregated (retained FVB)	segregated (retained B6)	segregated (retained FVB)	segregated (retained FVB)	segregated (retained FVB)	not segregated (oocyte)	not segregated (oocyte)	segregated (retained FVB)	not segregated (oocyte)	segregated (retained FVB)	segregated (retained B6)	segregated (retained FVB)	not segregated (oocyte)	not segregated (oocyte)	not segregated (oocyte)	segregated (retained B6)	not segregated (PB)	not segregated (PB)	not segregated (oocyte)	not segregated (oocyte)	segregated (retained B6)	not segregated (PB)	segregated (retained B6)	not segregated (oocyte)	segregated (retained FVB)	segregated (retained FVB)	not segregated (PB)	segregated (retained B6)	not segregated (oocyte)
4	159.508	0.460317	segregated (retained FVB)	segregated (retained B6)	not segregated (oocyte)	not segregated (PB)	segregated (retained FVB)	segregated (retained FVB)	not segregated (oocyte)	not segregated (PB)	segregated (retained FVB)	not segregated (oocyte)	not segregated (oocyte)	not segregated (oocyte)	segregated (retained FVB)	not segregated (oocyte)	segregated (retained FVB)	not segregated (oocyte)	not segregated (PB)	not segregated (PB)	segregated (retained FVB)	segregated (retained FVB)	not segregated (PB)	segregated (retained B6)	not segregated (oocyte)	segregated (retained B6)	not segregated (oocyte)	segregated (retained FVB)	segregated (retained FVB)	not segregated (PB)	not segregated (oocyte)	segregated (retained FVB)	segregated (retained B6)	not segregated (oocyte)	not segregated (oocyte)	not segregated (oocyte)	segregated (retained B6)	segregated (retained B6)	not segregated (PB)	not segregated (oocyte)	segregated (retained FVB)	segregated (retained B6)	segregated (retained B6)	not segregated (oocyte)	not segregated (oocyte)	segregated (retained FVB)	not segregated (PB)	not segregated (oocyte)	segregated (retained FVB)
5	154.835	0.555556	not segregated (oocyte)	segregated (retained FVB)	segregated (retained FVB)	segregated (retained FVB)	not segregated (oocyte)	segregated (retained FVB)	segregated (retained FVB)	segregated (retained B6)	segregated (retained FVB)	not segregated (oocyte)	segregated (retained FVB)	segregated (retained B6)	not segregated (PB)	not segregated (oocyte)	not segregated (oocyte)	not segregated (PB)	not segregated (oocyte)	segregated (retained FVB)	segregated (retained FVB)	segregated (retained B6)	not segregated (oocyte)	segregated (retained B6)	segregated (retained FVB)	segregated (retained FVB)	not segregated (PB)	segregated (retained B6)	segregated (retained FVB)	not segregated (PB)	not segregated (oocyte)	segregated (retained B6)	segregated (retained B6)	not segregated (oocyte)	not segregated (oocyte)	segregated (retained FVB)	segregated (retained FVB)	segregated (retained B6)	not segregated (oocyte)	segregated (retained B6)	not segregated (oocyte)	not segregated (oocyte)	not segregated (oocyte)	not segregated (oocyte)	not segregated (oocyte)	not segregated (PB)	segregated (retained FVB)	segregated (retained B6)	segregated (retained B6)
6	152.737	0.47619	not segregated (oocyte)	segregated (retained B6)	segregated (retained FVB)	segregated (retained B6)	segregated (retained FVB)	segregated (retained B6)	not segregated (oocyte)	segregated (retained B6)	not segregated (oocyte)	not segregated (oocyte)	not segregated (PB)	segregated (retained B6)	segregated (retained B6)	not segregated (PB)	segregated (retained FVB)	segregated (retained B6)	not segregated (oocyte)	segregated (retained FVB)	not segregated (oocyte)	segregated (retained B6)	segregated (retained B6)	not segregated (oocyte)	not segregated (oocyte)	not segregated (oocyte)	segregated (retained FVB)	not segregated (oocyte)	not segregated (oocyte)	segregated (retained FVB)	not segregated (oocyte)	not segregated (PB)	segregated (retained B6)	segregated (retained B6)	segregated (retained B6)	not segregated (oocyte)	segregated (retained B6)	not segregated (oocyte)	segregated (retained FVB)	not segregated (PB)	not segregated (oocyte)	not segregated (oocyte)	not segregated (PB)	not segregated (PB)	segregated (retained B6)	not segregated (oocyte)	not segregated (PB)	segregated (retained FVB)	not segregated (PB)
7	148.441	0.47619	not segregated (PB)	not segregated (oocyte)	segregated (retained FVB)	segregated (retained FVB)	segregated (retained FVB)	not segregated (PB)	segregated (retained FVB)	not segregated (oocyte)	not segregated (oocyte)	segregated (retained B6)	not segregated (PB)	not segregated (PB)	segregated (retained FVB)	not segregated (oocyte)	not segregated (oocyte)	not segregated (oocyte)	segregated (retained B6)	not segregated (PB)	not segregated (PB)	segregated (retained FVB)	not segregated (PB)	not segregated (oocyte)	not segregated (PB)	not segregated (PB)	segregated (retained B6)	segregated (retained FVB)	segregated (retained B6)	not segregated (oocyte)	segregated (retained B6)	not segregated (oocyte)	not segregated (PB)	not segregated (oocyte)	not segregated (oocyte)	segregated (retained FVB)	segregated (retained FVB)	segregated (retained B6)	segregated (retained B6)	segregated (retained B6)	not segregated (oocyte)	segregated (retained B6)	not segregated (PB)	not segregated (oocyte)	not segregated (oocyte)	segregated (retained B6)	not segregated (PB)	not segregated (oocyte)	segregated (retained B6)
8	132.401	0.444444	segregated (retained FVB)	segregated (retained FVB)	not segregated (oocyte)	segregated (retained FVB)	segregated (retained B6)	not segregated (oocyte)	not segregated (oocyte)	not segregated (PB)	not segregated (oocyte)	segregated (retained B6)	segregated (retained FVB)	not segregated (PB)	not segregated (PB)	not segregated (oocyte)	not segregated (oocyte)	segregated (retained FVB)	not segregated (PB)	segregated (retained FVB)	not segregated (oocyte)	not segregated (oocyte)	not segregated (PB)	segregated (retained B6)	segregated (retained B6)	not segregated (oocyte)	not segregated (PB)	not segregated (oocyte)	not segregated (oocyte)	segregated (retained B6)	not segregated (PB)	not segregated (oocyte)	not segregated (oocyte)	segregated (retained FVB)	not segregated (PB)	not segregated (oocyte)	not segregated (PB)	segregated (retained FVB)	segregated (retained FVB)	not segregated (oocyte)	segregated (retained FVB)	not segregated (PB)	not segregated (oocyte)	segregated (retained B6)	not segregated (oocyte)	segregated (retained B6)	segregated (retained B6)	not segregated (oocyte)	segregated (retained FVB)
9	127.595	0.460317	not segregated (PB)	segregated (retained FVB)	not segregated (oocyte)	not segregated (oocyte)	not segregated (oocyte)	segregated (retained FVB)	not segregated (oocyte)	not segregated (PB)	not segregated (oocyte)	segregated (retained FVB)	segregated (retained FVB)	segregated (retained FVB)	not segregated (oocyte)	segregated (retained B6)	segregated (retained B6)	segregated (retained FVB)	segregated (retained FVB)	not segregated (PB)	not segregated (oocyte)	segregated (retained B6)	not segregated (PB)	not segregated (PB)	segregated (retained B6)	not segregated (PB)	not segregated (PB)	segregated (retained B6)	not segregated (PB)	not segregated (PB)	not segregated (PB)	not segregated (oocyte)	segregated (retained FVB)	not segregated (oocyte)	segregated (retained B6)	segregated (retained B6)	segregated (retained B6)	not segregated (PB)	not segregated (PB)	not segregated (oocyte)	not segregated (oocyte)	segregated (retained B6)	not segregated (PB)	not segregated (oocyte)	segregated (retained FVB)	segregated (retained FVB)	segregated (retained FVB)	segregated (retained FVB)	segregated (retained B6)
10	133.695	0.47619	not segregated (oocyte)	not segregated (oocyte)	segregated (retained FVB)	segregated (retained FVB)	segregated (retained FVB)	segregated (retained B6)	not segregated (oocyte)	not segregated (PB)	segregated (retained B6)	not segregated (PB)	not segregated (oocyte)	not segregated (PB)	segregated (retained B6)	not segregated (oocyte)	segregated (retained FVB)	not segregated (PB)	not segregated (oocyte)	segregated (retained FVB)	segregated (retained FVB)	segregated (retained B6)	not segregated (PB)	segregated (retained B6)	segregated (retained B6)	not segregated (PB)	segregated (retained FVB)	not segregated (oocyte)	segregated (retained FVB)	not segregated (oocyte)	not segregated (oocyte)	not segregated (PB)	not segregated (oocyte)	segregated (retained FVB)	segregated (retained FVB)	not segregated (oocyte)	not segregated (PB)	segregated (retained FVB)	segregated (retained B6)	segregated (retained B6)	not segregated (oocyte)	not segregated (PB)	not segregated (oocyte)	not segregated (oocyte)	segregated (retained B6)	segregated (retained B6)	segregated (retained B6)	not segregated (oocyte)	segregated (retained FVB)
11	125.083	0.507937	segregated (retained FVB)	not segregated (oocyte)	not segregated (oocyte)	segregated (retained B6)	segregated (retained B6)	segregated (retained B6)	segregated (retained FVB)	not segregated (PB)	not segregated (oocyte)	segregated (retained FVB)	segregated (retained FVB)	not segregated (oocyte)	not segregated (oocyte)	not segregated (PB)	segregated (retained B6)	not segregated (oocyte)	segregated (retained FVB)	not segregated (PB)	segregated (retained B6)	segregated (retained B6)	segregated (retained B6)	segregated (retained B6)	segregated (retained FVB)	segregated (retained FVB)	segregated (retained B6)	segregated (retained FVB)	not segregated (PB)	segregated (retained FVB)	not segregated (PB)	segregated (retained FVB)	not segregated (oocyte)	segregated (retained FVB)	not segregated (oocyte)	not segregated (oocyte)	segregated (retained FVB)	not segregated (PB)	segregated (retained B6)	not segregated (oocyte)	not segregated (oocyte)	not segregated (oocyte)	not segregated (PB)	not segregated (oocyte)	not segregated (oocyte)	not segregated (PB)	segregated (retained B6)	not segregated (oocyte)	not segregated (PB)
12	123.129	0.539683	segregated (retained FVB)	segregated (retained B6)	segregated (retained B6)	not segregated (oocyte)	segregated (retained FVB)	segregated (retained FVB)	segregated (retained FVB)	not segregated (oocyte)	segregated (retained B6)	segregated (retained FVB)	segregated (retained FVB)	not segregated (PB)	not segregated (PB)	segregated (retained B6)	segregated (retained FVB)	not segregated (oocyte)	not segregated (oocyte)	not segregated (PB)	not segregated (PB)	not segregated (oocyte)	segregated (retained B6)	not segregated (oocyte)	not segregated (PB)	segregated (retained FVB)	segregated (retained FVB)	not segregated (oocyte)	segregated (retained FVB)	not segregated (PB)	segregated (retained B6)	segregated (retained FVB)	not segregated (PB)	not segregated (oocyte)	not segregated (oocyte)	segregated (retained B6)	not segregated (oocyte)	not segregated (oocyte)	segregated (retained B6)	segregated (retained B6)	segregated (retained FVB)	segregated (retained B6)	not segregated (PB)	not segregated (oocyte)	not segregated (oocyte)	not segregated (PB)	not segregated (PB)	segregated (retained FVB)	segregated (retained B6)
13	123.422	0.52381	segregated (retained B6)	segregated (retained B6)	segregated (retained B6)	segregated (retained FVB)	not segregated (oocyte)	segregated (retained FVB)	segregated (retained B6)	segregated (retained B6)	segregated (retained B6)	segregated (retained FVB)	segregated (retained FVB)	not segregated (PB)	not segregated (PB)	not segregated (oocyte)	segregated (retained B6)	not segregated (oocyte)	segregated (retained FVB)	segregated (retained FVB)	segregated (retained FVB)	segregated (retained B6)	segregated (retained B6)	not segregated (oocyte)	not segregated (oocyte)	not segregated (PB)	segregated (retained B6)	segregated (retained B6)	segregated (retained B6)	not segregated (oocyte)	not segregated (oocyte)	not segregated (PB)	not segregated (PB)	segregated (retained FVB)	segregated (retained B6)	not segregated (oocyte)	not segregated (oocyte)	segregated (retained FVB)	not segregated (PB)	segregated (retained B6)	not segregated (oocyte)	not segregated (oocyte)	segregated (retained FVB)	not segregated (oocyte)	not segregated (oocyte)	not segregated (oocyte)	segregated (retained FVB)	segregated (retained FVB)	not segregated (oocyte)
14	127.902	0.428571	not segregated (oocyte)	not segregated (PB)	segregated (retained FVB)	not segregated (oocyte)	segregated (retained B6)	not segregated (oocyte)	segregated (retained FVB)	not segregated (PB)	segregated (retained B6)	segregated (retained B6)	not segregated (oocyte)	not segregated (oocyte)	not segregated (oocyte)	not segregated (PB)	segregated (retained B6)	segregated (retained FVB)	not segregated (PB)	not segregated (oocyte)	not segregated (PB)	segregated (retained FVB)	segregated (retained B6)	not segregated (oocyte)	not segregated (oocyte)	not segregated (PB)	segregated (retained FVB)	segregated (retained FVB)	not segregated (PB)	segregated (retained FVB)	segregated (retained FVB)	segregated (retained FVB)	not segregated (PB)	not segregated (oocyte)	not segregated (oocyte)	segregated (retained B6)	segregated (retained FVB)	not segregated (oocyte)	segregated (retained B6)	not segregated (oocyte)	not segregated (PB)	not segregated (oocyte)	segregated (retained B6)	not segregated (oocyte)	segregated (retained FVB)	segregated (retained B6)	segregated (retained FVB)	segregated (retained B6)	segregated (retained FVB)
15	107.044	0.555556	not segregated (oocyte)	segregated (retained FVB)	segregated (retained B6)	segregated (retained B6)	segregated (retained FVB)	not segregated (oocyte)	segregated (retained FVB)	segregated (retained FVB)	segregated (retained B6)	segregated (retained FVB)	not segregated (PB)	segregated (retained B6)	segregated (retained B6)	segregated (retained FVB)	not segregated (PB)	not segregated (PB)	not segregated (oocyte)	not segregated (PB)	segregated (retained FVB)	segregated (retained FVB)	not segregated (oocyte)	not segregated (oocyte)	segregated (retained B6)	not segregated (oocyte)	segregated (retained B6)	not segregated (oocyte)	segregated (retained FVB)	not segregated (PB)	segregated (retained FVB)	not segregated (oocyte)	not segregated (oocyte)	not segregated (oocyte)	segregated (retained B6)	not segregated (PB)	segregated (retained B6)	not segregated (PB)	segregated (retained B6)	not segregated (oocyte)	segregated (retained FVB)	segregated (retained B6)	segregated (retained FVB)	segregated (retained FVB)	not segregated (PB)	not segregated (PB)	segregated (retained FVB)	not segregated (oocyte)	segregated (retained B6)
16	101.208	0.634921	segregated (retained FVB)	segregated (retained B6)	not segregated (oocyte)	segregated (retained FVB)	segregated (retained FVB)	not segregated (oocyte)	segregated (retained B6)	not segregated (PB)	segregated (retained B6)	segregated (retained FVB)	segregated (retained FVB)	not segregated (PB)	segregated (retained FVB)	segregated (retained B6)	not segregated (PB)	not segregated (oocyte)	segregated (retained FVB)	segregated (retained FVB)	not segregated (PB)	not segregated (oocyte)	segregated (retained B6)	not segregated (oocyte)	segregated (retained B6)	segregated (retained FVB)	segregated (retained FVB)	not segregated (PB)	not segregated (oocyte)	not segregated (PB)	segregated (retained FVB)	segregated (retained FVB)	not segregated (PB)	not segregated (oocyte)	not segregated (oocyte)	segregated (retained FVB)	segregated (retained FVB)	not segregated (oocyte)	segregated (retained B6)	segregated (retained B6)	segregated (retained FVB)	segregated (retained FVB)	segregated (retained FVB)	not segregated (oocyte)	segregated (retained B6)	segregated (retained FVB)	segregated (retained FVB)	segregated (retained FVB)	segregated (retained B6)
17	97.9873	0.444444	not segregated (PB)	segregated (retained B6)	not segregated (oocyte)	not segregated (oocyte)	segregated (retained FVB)	segregated (retained FVB)	segregated (retained FVB)	not segregated (PB)	not segregated (oocyte)	segregated (retained FVB)	not segregated (PB)	segregated (retained B6)	segregated (retained FVB)	not segregated (oocyte)	segregated (retained FVB)	segregated (retained B6)	segregated (retained FVB)	not segregated (PB)	segregated (retained B6)	not segregated (oocyte)	not segregated (oocyte)	not segregated (oocyte)	segregated (retained B6)	not segregated (oocyte)	segregated (retained B6)	not segregated (oocyte)	not segregated (oocyte)	segregated (retained FVB)	not segregated (PB)	not segregated (oocyte)	not segregated (oocyte)	not segregated (oocyte)	not segregated (oocyte)	segregated (retained B6)	not segregated (oocyte)	not segregated (PB)	not segregated (oocyte)	segregated (retained B6)	not segregated (oocyte)	segregated (retained FVB)	not segregated (PB)	segregated (retained FVB)	segregated (retained FVB)	segregated (retained B6)	segregated (retained FVB)	segregated (retained FVB)	segregated (retained FVB)
18	93.7026	0.507937	segregated (retained B6)	not segregated (oocyte)	not segregated (oocyte)	not segregated (oocyte)	segregated (retained B6)	not segregated (oocyte)	not segregated (oocyte)	segregated (retained B6)	segregated (retained B6)	segregated (retained FVB)	not segregated (PB)	segregated (retained FVB)	not segregated (PB)	not segregated (PB)	segregated (retained FVB)	segregated (retained B6)	not segregated (PB)	segregated (retained B6)	not segregated (oocyte)	segregated (retained FVB)	segregated (retained FVB)	not segregated (oocyte)	segregated (retained FVB)	not segregated (oocyte)	segregated (retained FVB)	not segregated (oocyte)	segregated (retained B6)	not segregated (PB)	not segregated (oocyte)	segregated (retained B6)	not segregated (PB)	segregated (retained B6)	segregated (retained FVB)	segregated (retained B6)	segregated (retained FVB)	segregated (retained FVB)	not segregated (PB)	not segregated (oocyte)	segregated (retained B6)	not segregated (PB)	segregated (retained B6)	segregated (retained FVB)	not segregated (oocyte)	not segregated (PB)	segregated (retained B6)	not segregated (oocyte)	segregated (retained B6)
19	64.4316	0.492063	not segregated (oocyte)	segregated (retained B6)	segregated (retained FVB)	segregated (retained FVB)	segregated (retained FVB)	not segregated (oocyte)	not segregated (PB)	segregated (retained FVB)	not segregated (oocyte)	not segregated (PB)	not segregated (oocyte)	not segregated (PB)	segregated (retained B6)	not segregated (oocyte)	segregated (retained FVB)	not segregated (oocyte)	not segregated (oocyte)	not segregated (PB)	not segregated (PB)	segregated (retained B6)	not segregated (oocyte)	not segregated (oocyte)	segregated (retained B6)	segregated (retained B6)	segregated (retained FVB)	segregated (retained B6)	segregated (retained FVB)	segregated (retained B6)	segregated (retained FVB)	segregated (retained FVB)	not segregated (oocyte)	not segregated (PB)	not segregated (oocyte)	segregated (retained FVB)	segregated (retained FVB)	not segregated (oocyte)	not segregated (oocyte)	not segregated (oocyte)	segregated (retained B6)	not segregated (PB)	not segregated (PB)	not segregated (PB)	not segregated (oocyte)	segregated (retained FVB)	segregated (retained FVB)	segregated (retained FVB)	not segregated (oocyte)
X	174.031	0.47619	not segregated (PB)	segregated (retained FVB)	not segregated (oocyte)	segregated (retained B6)	segregated (retained B6)	not segregated (oocyte)	not segregated (PB)	not segregated (PB)	not segregated (oocyte)	not segregated (PB)	not segregated (oocyte)	not segregated (PB)	not segregated (PB)	not segregated (oocyte)	not segregated (oocyte)	not segregated (oocyte)	not segregated (PB)	not segregated (PB)	segregated (retained B6)	not segregated (PB)	segregated (retained FVB)	segregated (retained FVB)	not segregated (PB)	not segregated (oocyte)	segregated (retained B6)	not segregated (oocyte)	segregated (retained FVB)	segregated (retained B6)	segregated (retained FVB)	segregated (retained B6)	segregated (retained FVB)	not segregated (oocyte)	segregated (retained B6)	segregated (retained B6)	not segregated (oocyte)	not segregated (PB)	not segregated (PB)	not segregated (oocyte)	segregated (retained B6)	not segregated (PB)	not segregated (oocyte)	segregated (retained FVB)	not segregated (oocyte)	not segregated (PB)	not segregated (PB)	segregated (retained B6)	segregated (retained B6)
[truncated: 16 more columns]

## Sheet: Sheet10
Sheet 10. Induced partitioning of transplanted 2n2c B6 and FVB inbred genomes: homolog segregation data per embryo
Embryo ID	No. of segregated homolog pairs	Transplanted G0-chromatin
E64	20	FVB
E65	20	FVB
E66	20	FVB
E67	13	FVB
E68	9	FVB
E69	20	FVB
E70	8	FVB
E71	12	FVB
E72	20	FVB
E73	6	B6
E74	7	B6
E75	15	B6
E76	6	B6
E77	20	B6
E78	11	B6
E79	8	B6
E80	19	B6
E81	7	B6
E82	20	B6
E83	11	B6
E84	9	B6
E85	9	B6
E86	10	FVB
E87	20	FVB
E102	18	FVB
E103	10	FVB
E104	12	FVB
E105	17	FVB
E106	14	FVB
E107	12	FVB
E108	14	FVB
E109	16	FVB
E110	14	B6
E111	14	B6
E112	9	B6
E113	11	B6
E114	14	B6
E115	14	B6
E116	18	B6
E117	16	B6
E118	20	B6
E119	12	B6
E120	13	B6
E121	12	B6
E122	16	B6
E123	17	B6
E124	18	B6
E125	11	B6
E126	15	B6
E127	14	B6
E128	17	B6
E129	20	B6
E130	16	B6

[truncated: 2 more sheets: Sheet11, Sheet12]
